# Supplementary material for: Discriminating Marine Macroalgae by Volatilomic Fingerprint and Bioactivity: A Chemometric Approach
Source: Biology (Basel). 2026 Jul 11;15(14):1129. doi: 10.3390/biology15141129 (PMC13406038; doi:10.3390/biology15141129)
Supplement: Supplementary file 1 [file biology-15-01129-s001.zip]

Archive with 1 entries (1 files):
- biology-4372476-supplementary.pdf
